# Supplementary material for: Elucidating the influence of linker histone variants on chromatosome dynamics and energetics
Source: Nucleic Acids Res. 2020 Mar 4;48(7):3591–604. doi: 10.1093/nar/gkaa121 (PMC7144933; doi:10.1093/nar/gkaa121)
Supplement: gkaa121_Supplemental_Files [file gkaa121_supplemental_files.zip]

Archive with 6 entries (6 files):
- ChromatosomePaper.zip
- genGH1_Off-Dyad.mp4
- genGH1_On-Dyad.mp4
- GH1.0_Off-Dyad.mp4
- GH1.0_On-Dyad.mp4
- Woods_Wereszczynski_SI.pdf
